# Supplementary material for: FTIR Spectroscopy as a Tool to Study Age-Related Changes in Cardiac and Skeletal Muscle of Female C57BL/6J Mice
Source: Molecules. 2021 Oct 23;26(21):6410. doi: 10.3390/molecules26216410 (PMC8587752; doi:10.3390/molecules26216410)
Supplement: Supplementary file 1 [file molecules-26-06410-s001.zip]

Archive with 1 entries (1 files):
- molecules-1400691-supplementary.pdf
